# Supplementary material for: Higher body mass index and lower intake of dairy products predict poor glycaemic control among Type 2 Diabetes patients in Malaysia
Source: PLoS One. 2017 Feb 24;12(2):e0172231. doi: 10.1371/journal.pone.0172231 (PMC5325472; doi:10.1371/journal.pone.0172231)
Supplement: S1 Dataset — (XLSX) [file pone.0172231.s001.xlsx]

## Sheet: Sheet1
AGE	SEX	MARITAL STATUS	EDUC	EDUC_YEARS	DURATION OF DIAGNOSIS _MONTH	DURATION _ yeAR	Comorbid_disease	Medication_compliance	Barrier_score	Dietary_knowledge_skill_score	bmi	Total_HEI_score	HBA1c_average
60	male	Married	Secondary school	11	336	28	None	95	23	7	17.13	59.34	7
55	male	Married	College/University	14	60	5	Hypertension & Dyslipidemia	71.4	108	9	25.7	60.98	11.4
57	female	Married	College/University	16	60	5	Hypertension	100	113	12	36.78	90.55	6.5
52	female	Married	Primary school	5	84	7	Hypertension	97.5	110	5	28.39	72	12.3
50	male	Married	Secondary school	11	12	1	Hypertension & Dyslipidemia	100	116	5	23.23	88.23	6.8
37	female	Married	College/University	14	60	5	Hypertension & Dyslipidemia	100	103	5	42.35	67.2	9.7
49	male	Married	College/University	19	240	20	HYPERTENSION & RENAL FAILURE	100	116	9	29.9	81.28	7.5
62	female	Married	College/University	14	60	5	Hypertension	100	118	17	36.31	89.52	4.8
54	female	Married	Primary school	4	36	3	Hypertension & Dyslipidemia	100	111	5	38.7	56.2	9.9
64	female	Married	Primary school	4	240	20	Dsylipidemia	97.5	106	5	25.25	79.27	7.1
41	female	Married	College/University	12.5	60	5	Hypertension	95	103	15	35.44	73.28	9.7
51	female	Married	None	0	48	4	Hypertension & Dyslipidemia	100	111	9	28.85	78.38	8.8
37	male	Married	College/University	13	48	4	Hypertension & Dyslipidemia	100	105	7	31.63	62.53	10.2
64	female	Married	Secondary school	11	300	25	Hypertension, dsylipidemia& heart disease	100	113	21	28.5	59.5	7.5
39	female	Married	Secondary school	11	72	6	Hypertension & Dyslipidemia	85.7	108	10	29.59	56.66	6.8
36	female	Married	Secondary school	11	120	10	None	95	76	5	21.75	65.5	10.2
57	female	Married	College/University	14	72	6	Hypertension & Dyslipidemia	33.3	77	5	20.6	63.18	14.4
52	female	Married	College/University	19	48	4	Hypertension & Dyslipidemia	100	71	7	32.03	62	9.1
61	male	Married	College/University	14	28	2.33	Hypertension & Dyslipidemia	85.7	115	7	35.49	57	7
61	male	Married	College/University	14	372	31	Hypertension	100	97	13	23.23	70.16	9.2
60	female	Widow/widower	Primary school	6	156	13	HYPERTENSION & RENAL FAILURE	95	112	5	23.81	64.67	10.5
34	female	Single	Secondary school	11	12	1	None	87.5	100	12	34.93	67.16	6.9
53	male	Widow/widower	Secondary school	11	18	1.5	Hypertension & Dyslipidemia	100	108	5	32.8	59	6.5
59	female	Married	Primary school	6	180	15	Hypertension	92.9	114	8	28.22	61.5	16.6
58	female	Married	Secondary school	11	36	3	Hypertension	100	112	5	42.86	65.51	6.7
62	female	Married	None	0	168	14	Hypertension & Dyslipidemia	100	113	13	34.76	68.83	8.2
58	female	Married	Secondary school	11	168	14	None	100	120	16	28.57	65.68	7.3
54	female	Married	Secondary school	11	48	4	Dsylipidemia	100	114	13	30.59	67.5	9
60	female	Married	Primary school	5	48	4	Hypertension & Dyslipidemia	100	114	9	40.54	59.84	5.8
53	male	Married	College/University	15	132	11	None	100	83	5	27.38	55.18	6.5
62	female	Married	Secondary school	9	240	20	Hypertension & Dyslipidemia	100	113	9	26.72	70.05	8
60	male	Married	College/University	14	120	10	None	100	112	13	29.34	66.84	10.4
48	male	Married	Secondary school	9	24	2	Dsylipidemia	100	91	5	30.93	78.63	10.3
59	female	Married	Primary school	6	360	30	Hypertension & Dyslipidemia	100	96	5	36.98	77.48	8.8
59	female	Married	Primary school	6	240	20	Dsylipidemia	100	104	5	30.08	66.79	16.8
58	male	Married	Secondary school	11	12	1	Hypertension	85.7	115	5	29	81.87	6
55	male	Married	Primary school	6	60	5	Hypertension & Dyslipidemia	95	115	13	27.34	64.99	6.1
26	female	Single	Secondary school	11	24	2	None	100	95	5	33.1	64.39	11.2
65	female	Widow/widower	Primary school	6	24	2	Hypertension & Dyslipidemia	100	118	9	29.34	76.01	7
60	male	Married	Secondary school	8	180	15	Heart disease	33	76	13	31.46	51.19	9.2
46	female	Married	Secondary school	9	48	4	None	100	106	17	31.21	72.99	7
61	female	Married	Secondary school	9	42	3.5	Hypertension & Dyslipidemia	100	120	9	27.7	81.68	7.1
43	female	Married	Secondary school	9	84	7	Dsylipidemia	100	101	13	32.97	80.94	8.7
60	male	Married	College/University	17	204	17	Hypertension, dyslipidemia & renal failure	100	111	12	33.06	56.88	8.5
62	female	Married	College/University	4	96	8	Hypertension, dsylipidemia& heart disease	100	97	12	21.26	60.67	9.6
53	female	Married	Secondary school	9	180	15	Hypertension	50	113	13	29.9	81.17	8.3
57	male	Married	College/University	14	348	29	Hypertension	100	105	20	29.98	41.71	7.5
60	male	Single	Secondary school	11	48	4	Hypertension, dsylipidemia& heart disease	100	100	12	27.41	58.88	8.4
48	male	Married	Secondary school	11	240	20	HYPERTENSION & RENAL FAILURE	100	99	5	32.37	67.04	9.5
65	female	Married	Primary school	5	240	20	Hypertension, dsylipidemia& heart disease	100	108	13	25.78	76.7	7
61	male	Married	Secondary school	11	84	7	Hypertension, dyslipidemia & renal failure	100	110	13	32.45	63.04	8.3
58	female	Married	Secondary school	11	120	10	Hypertension & Dyslipidemia	100	102	7	24.22	89.76	8.2
57	female	Married	College/University	14	84	7	Hypertension & Dyslipidemia	92.9	106	10	39.73	83.6	10.4
36	female	Married	Secondary school	9	12	1	None	100	101	12	21.33	66.07	6.9
43	male	Married	Secondary school	9	72	6	Hypertension	100	113	7	31.57	47.25	8.4
33	male	Married	College/University	14	48	4	Dsylipidemia	71.4	112	5	24.98	81.89	8.6
63	male	Married	Secondary school	11	60	5	Heart disease	100	111	17	27.34	73.62	6.9
59	male	Married	Secondary school	11	36	3	Hypertension & Dyslipidemia	100	115	9	31.64	78.37	6.5
58	male	Married	Secondary school	11	150	12.5	Hypertension, dsylipidemia& heart disease	100	106	9	25.97	56.94	10.8
61	female	Married	Secondary school	11	84	7	Hypertension & Dyslipidemia	100	109	12	30.26	79.04	7.2
56	male	Married	Secondary school	11	204	17	Hypertension & Dyslipidemia	85.7	111	9	37.45	79.16	10.4
34	male	Married	Secondary school	9	13	1.08	Hypertension & Dyslipidemia	92.9	106	9	40.39	39.88	5.7
34	male	Married	Secondary school	11	96	8	Hypertension & Dyslipidemia	100	102	5	27.55	82.88	9.4
44	male	Married	Secondary school	11	180	15	Hypertension & Dyslipidemia	85.7	90	9	29.76	77.1	9.7
50	female	Married	Secondary school	7	48	4	Hypertension & Dyslipidemia	100	106	11	26.71	66.85	7.1
42	male	Single	Secondary school	10	12	1	Hypertension	100	107	17	20.2	73.81	7
61	female	Married	Secondary school	11	48	4	Hypertension, dyslipidemia & renal failure	100	101	9	33.73	80.63	10.1
35	female	Married	Secondary school	11	72	6	Hypertension, dyslipidemia & others	96.7	89	12	25.65	74.8	10.8
57	male	Married	College/University	21	240	20	Hypertension & Dyslipidemia	100	104	5	36.14	83.07	10.2
54	male	Married	College/University	17	168	14	Dsylipidemia	100	101	5	33.61	60.51	10.3
53	male	Married	College/University	14	180	15	Hypertension, dyslipidemia & renal failure	85.7	98	13	32.32	61.84	14.8
63	female	Married	Secondary school	7	1200	100	Hypertension & Dyslipidemia	100	116	17	28.72	73.74	8.9
50	male	Married	College/University	18.5	84	7	Hypertension & Dyslipidemia	71.4	112	9	21.78	57.18	10.9
55	male	Married	College/University	17	240	20	HYPERTENSION & RENAL FAILURE	100	113	17	26.79	55.76	9
55	male	Married	Secondary school	11	300	25	Hypertension, dsylipidemia& heart disease	85.7	107	5	41.03	63.85	10
63	female	Widow/widower	Secondary school	11	240	20	Hypertension & Dyslipidemia	100	112	15	32.46	89.08	9.1
50	male	Married	College/University	15	72	6	Hypertension & Dyslipidemia	100	116	14	32.04	79	6.5
58	female	Widow/widower	None	0	180	15	Dsylipidemia	71.4	100	13	32.81	70.69	8.8
48	female	Married	College/University	13	204	17	Hypertension & Dyslipidemia	33.3	107	7	28.04	59.53	10.7
54	female	Widow/widower	Primary school	5	180	15	heart& dyslipidemia	100	113	9	49.98	76.87	10.5
45	female	Married	Secondary school	11	204	17	Dsylipidemia	92.9	108	9	24.99	66.38	9.4
38	male	Married	Secondary school	12	36	3	Dsylipidemia	100	99	13	26.06	63.99	8.1
58	male	Married	Secondary school	11	156	13	Hypertension & Dyslipidemia	95	100	5	37.78	71.93	7.3
60	female	Married	Primary school	4	60	5	Hypertension & Dyslipidemia	100	99	5	24.84	82.91	6.7
65	male	Married	Primary school	6	420	35	Hypertension, dyslipidemia & renal failure	100	115	9	34.41	79.99	7.5
42	female	Married	Secondary school	11	72	6	Hypertension & Dyslipidemia	95	112	9	41.89	77.75	9.5
57	female	Married	Secondary school	13	108	9	Hypertension & Dyslipidemia	100	115	15	30.67	66.29	7.8
61	female	Widow/widower	Primary school	4	48	4	Hypertension & Dyslipidemia	100	111	17	16.88	80.52	5.7
47	female	Married	Secondary school	11	132	11	Hypertension & Dyslipidemia	95	93	5	20.96	84.12	11.7
46	female	Married	Secondary school	12	132	11	Dsylipidemia	92.9	107	9	22.19	80.11	6.1
59	female	Married	Primary school	6	360	30	Hypertension, dsylipidemia& heart disease	96.7	102	9	26.84	77.21	8.7
44	male	Married	College/University	16	36	3	Hypertension & Dyslipidemia	100	112	9	32.53	72.8	8.5
59	female	Widow/widower	Primary school	6	144	12	Hypertension & Dyslipidemia	100	108	7	23.73	83.39	10.5
40	female	Married	Secondary school	11	60	5	RENAL FAILURE & DYSLIPIDEMIA	100	109	5	29.41	63.33	7.3
46	female	Married	Secondary school	7	36	3	Dsylipidemia	92.9	108	5	27.41	77.68	8.3
50	female	Married	Secondary school	7	24	2	Hypertension, dsylipidemia& heart disease	85.7	109	5	40.54	77.73	8.8
30	male	Married	Secondary school	12	36	3	Hypertension & Dyslipidemia	95	110	5	50.59	66.49	15.4
60	female	Married	Secondary school	11	360	30	Dsylipidemia	100	120	5	23.51	73.51	10.1
60	male	Married	College/University	14	36	3	Hypertension, dyslipidemia & renal failure	100	112	17	30.48	78.87	7.5
44	female	Married	Secondary school	9	36	3	Hypertension & Dyslipidemia	85.7	100	5	34.21	67.23	9.8
45	male	Divorced	Secondary school	9	60	5	Hypertension & Dyslipidemia	100	112	9	23.39	63.81	9.5
62	female	Married	Primary school	6	192	16	Dsylipidemia	100	116	9	30.09	78.52	10.9
50	female	Married	Secondary school	9	120	10	Hypertension & Dyslipidemia	96.7	110	5	21.23	71.56	6
53	female	Married	Secondary school	11	156	13	HYPERTENSION, RENAL FAILURE, HEART DISEASE & DYSLIPIDEMIA	100	119	9	21.67	84.5	8.9
63	female	Widow/widower	Primary school	5	192	16	Hypertension & Dyslipidemia	100	109	9	25.57	84.9	10.4
56	male	Married	Secondary school	9	150	12.5	Hypertension, dsylipidemia& heart disease	100	107	5	37.47	63.84	10.6
37	male	Married	Secondary school	11	12	1	None	100	106	5	37.58	76.85	7.4
59	female	Widow/widower	Secondary school	10	288	24	Dsylipidemia	96.7	116	17	22.21	79.17	6.7
57	female	Widow/widower	Secondary school	11	12	1	Hypertension & Dyslipidemia	71.4	115	17	19.98	78.83	5.7
63	male	Married	Secondary school	11	192	16	Hypertension, dsylipidemia& heart disease	100	117	9	31.76	65.88	7.5
45	male	Married	Primary school	6	36	3	None	100	110	9	27.29	80.37	5.1
62	female	Married	None	0	48	4	Hypertension & Dyslipidemia	33.3	118	9	28.83	59.46	12.4
57	male	Married	Primary school	6	180	15	None	100	118	5	22.55	58.9	13.9
62	male	Married	College/University	13	120	10	Hypertension & Dyslipidemia	71.4	116	5	27.57	71.85	8
42	male	Married	Secondary school	9	180	15	Dsylipidemia	100	111	9	34.95	59.21	8.9
52	male	Married	College/University	14	60	5	Dsylipidemia	100	102	15	29.41	62.59	13.3
62	female	Married	Primary school	3	240	20	Dsylipidemia	100	112	17	24.2	82.21	8.6
58	male	Married	Primary school	6	60	5	Hypertension, dsylipidemia& heart disease	100	114	9	27.44	54.57	10.4
62	male	Married	College/University	13	144	12	Hypertension & Dyslipidemia	100	109	5	23.88	53.32	12
56	female	Widow/widower	Secondary school	9	120	10	Hypertension, dsylipidemia& heart disease	100	113	5	28.91	75.99	12
40	female	Married	Secondary school	11	180	15	Hypertension	100	111	5	31.96	70.36	9.9
63	female	Married	Secondary school	11	126	10.5	Hypertension & Dyslipidemia	100	111	8	21.79	70.38	11.5
52	female	Married	College/University	13	84	7	Hypertension, dsylipidemia& heart disease	100	114	15	29.06	56.14	7.4
63	female	Married	Secondary school	11	12	1	Hypertension	100	105	17	26.03	71.14	8.2
54	male	Married	College/University	13	228	19	Hypertension & Dyslipidemia	100	115	17	23.88	76.78	9.8
65	male	Married	Secondary school	11	180	15	Hypertension	100	109	11	30.66	73.71	9
56	female	Married	Secondary school	9	36	3	Heart disease & hypertension	100	106	16	22.15	82.85	6.2
56	female	Married	Primary school	11	96	8	Dsylipidemia	100	108	9	32.87	77.48	10.5
43	male	Married	College/University	18	84	7	None	85.7	97	5	20.18	78.23	7.9
60	male	Married	College/University	17	16	1.33	Hypertension & Dyslipidemia	95	111	14	28.76	80.45	11
61	female	Married	Primary school	11	348	29	Heart disease & hypertension	100	90	16	31.64	62.79	12.7
47	female	Married	Primary school	4	36	3	Hypertension & Dyslipidemia	100	116	12	18.73	88.59	6
38	male	Single	Primary school	7	48	4	Dsylipidemia	95	100	17	19.94	53	6.7
54	female	Married	College/University	15	60	5	Hypertension	100	109	7	19.84	91.9	6
53	male	Married	College/University	20	48	4	HYPERTENSION & RENAL FAILURE	96.7	106	14	37.72	82.69	10.3
41	male	Married	Secondary school	9	84	7	Hypertension & Dyslipidemia	92.9	108	8	27.02	77.61	11.2
55	female	Married	Secondary school	11	72	6	None	100	118	10	27.7	81.19	10
61	male	Married	Secondary school	11	120	10	Dsylipidemia	95	100	13	28.07	84.12	11.7
51	male	Married	College/University	13	66	5.5	Hypertension	95	96	12	28.66	77.65	8.9
65	female	Married	Secondary school	11	108	9	Hypertension	100	109	5	39.55	74.02	10.8
25	male	Single	College/University	17	48	4	Hypertension & Dyslipidemia	92.9	95	7	21.09	80.73	7
59	male	Married	College/University	16	96	8	Hypertension	100	114	9	20.97	81.26	7.2
65	female	Married	College/University	15	396	33	Dsylipidemia	100	117	13	30.85	92.38	8.9
44	male	Married	College/University	19	36	3	Hypertension	100	104	7	20.96	75.49	7.9
48	male	Married	College/University	13	24	2	Dsylipidemia	96.7	99	13	28.65	75.04	8
45	female	Married	Primary school	5	24	2	Hypertension	50	105	7	25.39	77.42	9.8
65	male	Married	Secondary school	8	36	3	Hypertension	100	120	9	25.01	78.34	9.6
32	male	Single	Secondary school	11	36	3	None	100	112	11	32.24	79.07	10.5
38	male	Married	College/University	16	48	4	Hypertension	33	109	9	31.51	71.7	10.7
64	male	Married	Primary school	6	36	3	Hypertension & Dyslipidemia	95	108	10	41.19	77.99	15.8
64	male	Married	Secondary school	11	144	12	Hypertension	100	109	13	36.84	73.31	11.1
60	female	Widow/widower	Primary school	6	36	3	Hypertension	100	115	8	27.02	72.91	9
58	male	Married	College/University	13	156	13	Dsylipidemia	100	88	9	29.75	70.38	9.7
48	female	Married	College/University	22	132	11	Hypertension	100	108	7	29.41	63.76	9.8
57	female	Married	Primary school	4	144	12	Heart disease & hypertension	100	116	9	22.6	77.38	7.5
